# Supplementary material for: Public health risks of traditional zootherapeutic practices in Africa
Source: One Health. 2025 Aug 20;21:101178. doi: 10.1016/j.onehlt.2025.101178 (PMC12765085; doi:10.1016/j.onehlt.2025.101178)
Supplement: Supplementary file 3 — Supplementary material 3 [file mmc3.xlsx]

## Sheet: MMAT checklist (2)
				SCREENING QUESTIONS		1. QUALITATIVE STUDIES					4. QUANTITATIVE DESCRIPTIVE STUDIES					5. MIXED METHODS STUDIES					COMMENTS	COUNTRY	LEAD OR LAST AUTHOR AFFILIATED IN COUNTRY OF RESEARCH?
RefID	First author	Year	Citation	S1. Are there clear research questions?	S2. Do the collected data allow to address the research questions?	1.1. Is the qualitative approach appropriate to answer the research question?	1.2. Are the qualitative data collection methods adequate to address the research question?	1.3. Are the findings adequately derived from the data?	1.4. Is the interpretation of results sufficiently substantiated by data?	1.5. Is there coherence between qualitative data sources, collection, analysis and interpretation?	4.1. Is the sampling strategy relevant to address the research question?	4.2. Is the sample representative of the target population?	4.3. Are the measurements appropriate?	4.4. Is the risk of nonresponse bias low?	4.5. Is the statistical analysis appropriate to answer the research question?	5.1. Is there an adequate rationale for using a mixed methods design to address the research question?	5.2. Are the different components of the study effectively integrated to answer the research question?	5.3. Are the outputs of the integration of qualitative and quantitative components adequately interpreted?	5.4. Are divergences and inconsistencies between quantitative and qualitative results adequately addressed?	5.5. Do the different components of the study adhere to the quality criteria of each tradition of the methods involved?
1	Assou	2021	Assou, D., Elwin, A., Norrey, J., Coulthard, E., Megson, D., Ronfot, D., ... & D'Cruze, N. (2021). Trade in African Grey Parrots for Belief-Based Use: Insights From West Africa's Largest Traditional Medicine Market. Frontiers in Ecology and Evolution, 9, 612355.	Yes	Yes	Yes	Yes	Yes	Yes	Yes											The number of respondents to in-depth interviews is low (n=5), which weakens the quantitative results this study tries to derive from the data. However, considering only qualitative aspects, the data are enough to state that people in Lomé use whole African Grey Parrot heads against witchcraft and against weak memory.	Togo	Lead author
2	Adam	2020	Adam, S. A., Aldow, B. M., Mahmoud, Z. N., Saad, A. A., Mahmoud, S., Mahmoud, N. Z., ... & Mohamed, M. A. (2020). Studies on Ethnozoology in Sudan: 1. Zootherapeutic Practices. East African Scholars Journal of Agriculture and Life Sciences, 3(5), 148-153.	Yes	Yes	Yes	Can't tell	Yes	Yes	Yes											The number of interviews is missing and more details could be given about methodology. Nonetheless, the species and procedures described are still useful to include in our study.	Sudan	Both
3	Adeola	1992	Adeola, M. O. (1992). Importance of wild animals and their parts in the culture, religious festivals, and traditional medicine, of Nigeria. Environmental conservation, 19(2), 125-134.	Yes	Yes	Yes	Yes	Yes	Yes	Yes											Study based on (quantitative) questionnaires but no statistical analysis. Description of species and procedures are still useful to include in our study.	Nigeria	Both
4	Ajagun	2017	Ajagun, E. J., Anyaku, C. E., & Afolayan, M. P. (2017). A survey of the traditional medical and non-medical uses of animals species and parts of the indigenous people of Ogbomoso, Oyo State. International Journal of Herbal Medicine, 5(3), 26-32.	Yes	Yes											Yes	Yes	Yes	Can't tell	Yes	No divergences noted. Methodology could be detailed more extensively, but described species and procedures should nonetheless be included in our study.	Nigeria	Both
5	Alade	2018	Alade, G. O., Frank, A., & Ajibesin, K. K. (2018). Animals and animal products as medicines: A survey of Epie-Atissa and Ogbia people of Bayelsa State, Nigeria. Journal of Pharmacy and Pharmacognosy Research, 6, 483-502.	Yes	Yes											Yes	No	Can't tell	Can't tell	Yes	Qualitative findings, i.e., species descriptions and procedures, should be included in our study.	Nigeria	Both
6	Beiersmann	2007	Beiersmann, C., Sanou, A., Wladarsch, E., De Allegri, M., Kouyaté, B., & Müller, O. (2007). Malaria in rural Burkina Faso: local illness concepts, patterns of traditional treatment and influence on health-seeking behaviour. Malaria Journal, 6, 1-9.	Yes	Yes	Yes	Yes	Yes	Yes	Yes											Medicinal uses of animals are not the core of the study, but qualitative findings, e.g., regarding donkeys should be included in our study.	Burkina Faso	None
7	Birhan	2023	Birhan, Y. S. (2023). Traditional zootherapeutic prescriptions employed in the management of neurological and related disorders in Ethiopia. Acta Ecologica Sinica, 43(4), 585-595.	Yes	No																This is a compilation of reports and research articles which was assessed using CASP, as MMAT does not provide a framework for this. CASP was not used to assess other studies included in our review, as MMAT offered a more comprehensive coverage of our most common study types (mixed-methods, qualitative, quantitative descriptive). Qualitative findings of this study should be included in our study.	Ethiopia	Both
8	Biru	2022	Biru, Y., Gibru, A., Temesgen, Z., Hunde, K., & Fekensa, T. (2022). Zootherapeutic animals used by Awi, Gamo, and Konta communities in Amhara and Southern Regions of Ethiopia. Asian Journal of Ethnobiology, 5(2).	Yes	Yes											Yes	Yes	Yes	Can't tell	Yes	No divergences noted.	Ethiopia	Both
9	Boakye	2015	Boakye, M. K., Pietersen, D. W., Kotzé, A., Dalton, D. L., & Jansen, R. (2015). Knowledge and uses of African pangolins as a source of traditional medicine in Ghana. PLoS One, 10(1), e0117199.	Yes	Yes						Yes	Can't tell	Yes	Yes	Yes						While this is a quantitative descriptive study, we include only qualitative data in our review (description of species and procedures), i.e., we do not use frequency data or any other quantitative output derived from the survey.	Ghana	None
10	Boakye	2014	Boakye, M. K., Pietersen, D. W., Kotzé, A., Dalton, D. L., & Jansen, R. (2014). Ethnomedicinal use of African pangolins by traditional medical practitioners in Sierra Leone. Journal of Ethnobiology and Ethnomedicine, 10, 1-10.	Yes	Yes						Yes	Can't tell	Yes	Yes	Yes						While this is a quantitative descriptive study, we include only qualitative data in our review (description of species and procedures), i.e., we do not use frequency data or any other quantitative output derived from the survey.	Sierra Leone	None
11	Bobo	2015	Bobo, K. S., Aghomo, F. F. M., & Ntumwel, B. C. (2015). Wildlife use and the role of taboos in the conservation of wildlife around the Nkwende Hills Forest Reserve; South-west Cameroon. Journal of Ethnobiology and Ethnomedicine, 11, 1-24.	Yes	Yes						Yes	Yes	Yes	Yes	Can't tell						Qualitative findings, i.e., species descriptions and procedures, should be included in our study.	Cameroon	Both
12	Braga-Pereira	2017	Braga-Pereira, F., Santoro, F. R., Santos, C. V. D., & Alves, R. R. N. (2017). First record of Angola’s medicinal animals: a case study on the use of mammals in local medicine in Quiçama National Park. Indian journal of traditional knowledge, 16(4),588-592.	Yes	Yes	Yes	Yes	Yes	Yes	Yes												Angola	None
13	Budjaj	2021	Budjaj, A., Benítez, G., & Pleguezuelos, J. M. (2021). Ethnozoology among the Berbers: pre-Islamic practices survive in the Rif (northwestern Africa). Journal of Ethnobiology and Ethnomedicine, 17, 1-21.	Yes	Yes	Yes	Yes	Yes	Yes	Yes												Morocco	None
14	Carruth	2014	Carruth, L. (2014). Camel milk, amoxicillin, and a prayer: medical pluralism and medical humanitarian aid in the Somali Region of Ethiopia. Social Science & Medicine, 120, 405-412.	Yes	Yes	Yes	Yes	Yes	Yes	Yes						Yes	Yes	Yes	Can't tell	Yes		Ethiopia	None
15	D’Cruze	2020	D'Cruze, N., Assou, D., Coulthard, E., Norrey, J., Megson, D., Macdonald, D. W., ... & Auliya, M. (2020). Snake oil and pangolin scales: insights into wild animal use at “Marché des Fétiches” traditional medicine market, Togo. Nature Conservation, 39.	Yes	Yes	Yes	Yes	Yes	Yes	Yes											The number of respondents to in-depth interviews is low (n=5), which weakens the quantitative results this study tries to derive from the data. However, qualitative findings should be included in our study.	Togo	None
16	de Rosny	1996	de Rosny, É. (1996). La résistance des rites traditionnels dans l’Afrique moderne. Théologiques, 4(1), 57-73.	Yes	Yes	Yes	Yes	Yes	Yes	Yes											Zootherapeutics are not the main aim of the study, but the findings regarding species description and procedures should be included in our study.	Cameroon	Both
17	Dossou	2018	Dossou, E. M., Lougbegnon, T. O., Houessou, L. G., & Codjia, J. T. C. (2018). Ethnozoological uses of common hippopotamus (Hippopotamus amphibius) in Benin Republic (Western Africa). Indian journal of traditional knowledge, 17(1):85-90	Yes	Yes						Yes	Yes	Yes	Yes	Yes						Zootherapeutics are not the main aim of the study, but the findings regarding species description and procedures should be included in our study.	Benin	Both
18	El-Kamali	2000	El-Kamali, H. H. (2000). Folk medicinal use of some animal products in Central Sudan. Journal of Ethnopharmacology, 72(1-2), 279-282.	Yes	Yes	Yes	Yes	Yes	Yes	Yes											The number of interviews is missing and more details could be given about methodology. Nonetheless, the species and procedures described are still useful to include in our study.	Sudan	Both
19	Emmanuel	2015	Emmanuel, N., & Mamoudou, S. (2015). Some Investigations on the Traditional Pharmacopoeia about Venomous Bites and Stings from Scorpions, Snakes and Spiders; in the Hina Subdivision, Far-North, Cameroon. British Journal of Pharmaceutical Research, 5(5), 344-358.	Yes	Yes	Yes	Yes	Yes	Yes	Yes												Cameroon	Both
20	Eze	2009	Eze, B. I., Chuka-Okosa, C. M., & Uche, J. N. (2009). Traditional eye medicine use by newly presenting ophthalmic patients to a teaching hospital in south-eastern Nigeria: socio-demographic and clinical correlates. BMC complementary and alternative medicine, 9, 1-7.	Yes	Yes						Yes	Yes	Yes	Yes	Yes							Nigeria	Both
21	Friant	2022	Friant, S., Bonwitt, J., Ayambem, W. A., Ifebueme, N. M., Alobi, A. O., Otukpa, O. M., ... & Jacka, J. K. (2022). Zootherapy as a potential pathway for zoonotic spillover: a mixed-methods study of the use of animal products in medicinal and cultural practices in Nigeria. One Health Outlook, 4(1), 5.	Yes	Yes											Yes	Yes	Yes	Can't tell	Yes	No divergences noted.	Nigeria	None
22	Gurumyen	2020	Gurumyen, B. D., Akanle, O., Yikwabs, Y. P., & Nomishan, T. S. (2020). Zootherapy: The use of dog meat for traditional African medicine in Kanke local government area, Plateau state, Nigeria. Journal of Tourism and Heritage Studies, 9(2), 2-14.	Yes	Yes	Yes	Yes	Yes	Yes	Yes												Nigeria	Both
23	Insoll	2011	Insoll, T. (2011). Substance and materiality? The archaeology of Talensi medicine shrines and medicinal practices. Anthropology & Medicine, 18(2), 181-203.	Yes	Yes	Yes	Yes	Yes	Yes	Yes											Zootherapeutics are not the main aim of the study, but the findings regarding species description and procedures should be included in our study.	Ghana	None
24	Isabirye	2020	Isabirye, J. (2020). Namadu drum music and dance as mediation of healing rituals among the Bagwere people of Uganda. Muziki, 17(1), 46-71.	Yes	Yes	Yes	Yes	Yes	Yes	Yes											Zootherapeutics are not the main aim of the study, but the findings regarding species description and procedures should be included in our study.	Uganda	Both
25	Kumera	2022	Kumera, G., Tamire, G., Degefe, G., Ibrahim, H., & Yazezew, D. (2022). Ethnozoological Study of Traditional Medicinal Animal Parts and Products Used among Indigenous People of Assosa District, Benishangul‐Gumuz, Western Ethiopia. International Journal of Ecology, 2022(1), 8430489.	Yes	Yes											Yes	Yes	Yes	Can't tell	Yes	No divergences noted.	Ethiopia	Both
26	Loko	2019	Loko, L. E. Y., Medegan Fagla, S., Orobiyi, A., Glinma, B., Toffa, J., Koukoui, O., ... & Gbaguidi, F. (2019). Traditional knowledge of invertebrates used for medicine and magical–religious purposes by traditional healers and indigenous populations in the Plateau Department, Republic of Benin. Journal of Ethnobiology and Ethnomedicine, 15, 1-21.	Yes	Yes	Yes	Yes	Yes	Yes	Yes												Benin	Both
27	Madge	1998	Madge, C. (1998). Therapeutic landscapes of the Jola, the Gambia, west Africa. Health & Place, 4(4), 293-311.	Yes	Yes	Yes	Yes	Yes	Yes	Yes												The Gambia	None
28	Magige	2015	Magige, F. J. (2015). Traditional medicinal uses of small mammal products: a case study of the African savannah hares, crested porcupines and rock hyraxes in Serengeti District, Tanzania. Tanzania Journal of Science, 41(1), 64-71.	Yes	Yes						Yes	Can't tell	Yes	Yes	Yes						This study aimed for 5% rather than 10% of villagers, but considering the rural context, this might be enough to reach saturation. Qualitative findings should be included in our study.	Tanzania	Both
29	Mahomoodally	2019	Mahomoodally, F., Samoisy, A. K., & Suroowan, S. (2019). Ethnozoological practices in Rodrigues island of the Mascarene archipelago. Journal of ethnopharmacology, 245, 112163.	Yes	Yes						Yes	Can't tell	Yes	Yes	Yes						While this is a quantitative descriptive study, we include only qualitative data in our review (description of species and procedures), i.e., we do not use frequency data or any other quantitative output derived from the survey.	Mascarene Archipelago	Both
30	Mashele	2021	Mashele, N. M., Thompson, L. J., & Downs, C. T. (2021). Uses of vultures in traditional medicines in the Kruger to Canyons Biosphere Region, South Africa. Journal of Raptor Research, 55(3), 328-339.	Yes	Yes						Yes	Can't tell	Yes	No	Can't tell						Quantities and prices are provided but no statistical analyses have been done which complicates the classification of this study. Nonetheless, species descriptions and procedures should be included in our study.	South Africa	Both
31	Mawoza	2019	Mawoza, T., Nhachi, C., & Magwali, T. (2019). Prevalence of traditional medicine use during pregnancy, at labour and for postpartum care in a rural area in Zimbabwe. Clinics in mother and child health, 16(2).	Yes	Yes						Yes	Can't tell	Yes	Yes	Can't tell						Qualitative findings, i.e., species descriptions and procedures, should be included in our study.	Zimbabwe	Both
32	Mbusa	2020	Mbusa, J. M., Kambale, J. N., Kambale, D. M., Kambale, B. V., Tarla, F. N., Mukinzi, J. I., & Gambalemoke, S. M. (2020). Données préliminaires sur l’exploitation des pangolins (Pholidota) autour du Parc National de Kahuzi-Biega, République Démocratique du Congo. International Journal of Biological and Chemical Sciences, 14(7), 2538-2555.	Yes	Yes											Yes	Yes	Yes	Can't tell	Yes	No divergences noted.	Democratic Republic of the Congo	Both
33	Mootoosamy	2013	Mootoosamy, A., & Mahomoodally, M. F. (2014). Ethnomedicinal application of native remedies used against diabetes and related complications in Mauritius. Journal of ethnopharmacology, 151(1), 413-444.	Yes	Yes											Yes	Yes	Yes	Can't tell	Yes	No divergences noted.	Mascarene Archipelago	Both
34	Muhammad	2022	Muhammad, Z., Elisha, I. L., Funmi, O. K., Shehu, M. M., Zataat, S. B., Usman, J. G., ... & Maryam, M. (2022). Survey of animals and their products used in traditional medicine in Jos and Bukuru metropolis, Plateau State, Nigeria. Journal of Complementary Medicine Research, 13(4), 40-40.	Yes	Yes	Yes	Yes	Yes	Yes	Yes												Nigeria	Both
35	Nann	2021	Nann, S. (2021). How beliefs in traditional healers impact on the use of allopathic medicine: In the case of indigenous snakebite in Eswatini. PLoS Neglected Tropical Diseases, 15(9), e0009731.	Yes	Yes	Yes	Yes	Yes	Yes	Yes											Zootherapeutics are not the main aim of the study, but the findings regarding species description and procedures should be included in our study.	Swaziland	None
36	Nieman	2019	Nieman, W. A., Leslie, A. J., & Wilkinson, A. (2019). Traditional medicinal animal use by Xhosa and Sotho communities in the Western Cape Province, South Africa. Journal of Ethnobiology and Ethnomedicine, 15, 1-14.	Yes	Yes						Yes	Can't tell	Yes	Yes	Yes							South Africa	Both
37	Ouango	2022	Ouango, M., Romba, R., Drabo, S. F., Ouedraogo, N., & Gnankiné, O. (2022). Indigenous knowledge system associated with the uses of insects for therapeutic or medicinal purposes in two main provinces of Burkina Faso, West Africa. Journal of Ethnobiology and Ethnomedicine, 18(1), 50.	Yes	Yes						Yes	Can't tell	Yes	Yes	Yes							Burkina Faso	Both
38	Ouoba	2020	Ouoba, D., Dibloni, O. T., Mano, K., Ouoba, Y., & Kabre, B. G. (2020). Role of wild mammals in traditional medicine and mystic practices in the province of Oubritenga, Burkina Faso. International Journal of Biological and Chemical Sciences, 14(4), 1322-1340.	Yes	Yes											Yes	Yes	Yes	Can't tell	Yes	No divergences noted.	Burkina Faso	Both
39	Riang’a	2017	Riang’a, R. M., Broerse, J., & Nangulu, A. K. (2017). Food beliefs and practices among the Kalenjin pregnant women in rural Uasin Gishu County, Kenya. Journal of Ethnobiology and Ethnomedicine, 13, 1-16.	Yes	Yes	Yes	Yes	Yes	Yes	Yes											Zootherapeutics are not the main aim of the study, but the findings regarding species description and procedures should be included in our study.	Kenya	Both
40	Roulette	2018	Roulette, C. J., Njau, E. F. A., Quinlan, M. B., Quinlan, R. J., & Call, D. R. (2018). Medicinal foods and beverages among Maasai agro-pastoralists in northern Tanzania. Journal of ethnopharmacology, 216, 191-202.	Yes	Yes											Yes	Yes	Yes	Can't tell	Yes	Zootherapeutics are not the main aim of the study, but the findings regarding species description and procedures (e.g., meat soup) should be included in our study.	Tanzania	PI
41	Setlalekgomo	2014	Setlalekgomo, M. R. (2014). Ethnozoological Survey of the Indigenous Knowledge on the Use of Pangolins (Manis Sps) in Traditional Medicine in Lentsweletau Extended Area in Botswana. Journal of Animal Science Advances, 4(6), 883-890.	Yes	Yes											Yes	Yes	Yes	Can't tell	Yes	Both quantitative and qualitative questions in the survey. No divergences noted.	Botswana	Both
42	Soewu	2009	Soewu, D. A., & Ayodele, I. A. (2009). Utilisation of pangolin (Manis sps) in traditional Yorubic medicine in Ijebu province, Ogun State, Nigeria. Journal of Ethnobiology and Ethnomedicine, 5, 1-11.	Yes	Yes											Yes	Yes	Yes	Can't tell	Yes	No divergences noted. More detailed methodological notes could be of use. Nonetheless, qualitative findings should be integrated in our study.	Nigeria	Both
43	Soewu	2011	Soewu, D. A., & Adekanola, T. A. (2011). Traditional-medical knowledge and perception of pangolins (Manis sps) among the Awori people, Southwestern Nigeria. Journal of Ethnobiology and Ethnomedicine, 7, 1-11.	Yes	Yes	Yes	Yes	Yes	Yes	Yes											Open-ended questionnaire, qualitative findings of importance.	Nigeria	Both
44	Soewu	2008	Soewu, D. A. (2008). Wild animals in ethnozoological practices among the Yorubas of southwestern Nigeria and the implications for biodiversity conservation. African Journal of Agricultural Research, 3(6), 421-427.	Yes	Yes	Yes	Yes	Yes	Yes	Yes												Nigeria	Both
45	Steinhorst	2021	Steinhorst, J., Aglanu, L. M., Ravensbergen, S. J., Dari, C. D., Abass, K. M., Mireku, S. O., ... & Stienstra, Y. (2021). ‘The medicine is not for sale’: Practices of traditional healers in snakebite envenoming in Ghana. PLoS neglected tropical diseases, 15(4), e0009298.	Yes	Yes	Yes	Yes	Yes	Yes	Yes											Zootherapeutics are not the main aim of the study, but the findings regarding species description and procedures should be included in our study.	Ghana	None
46	Svensson	2021	Svensson, M. S., Morcatty, T. Q., Nijman, V., & Shepherd, C. R. (2021). Shedding light on the trade in nocturnal galagos. Primate Conservation, 35(35), 157-168.	Yes	Yes						Yes	No	Yes	Can't tell	Can't tell						Qualitative findings, i.e., species descriptions and procedures, should be included in our study.	Sub-Saharan Africa	None
47	Tesfaye	2020	Tesfaye, M., & Erena, M. G. (2020). Indigenous ethnozoological and ethnoveterinary medicinal practices in Leka Dullecha district, western Ethiopia. Global Veterinaria, 22(5), 286-297.	Yes	Yes						Yes	Can't tell	Yes	Yes	Yes						Qualitative findings, i.e., species descriptions and procedures, should be included in our study.	Ethiopia	Both
48	Uushona	2022	Uushona, S. I., Sheehama, J. A., & Iita, H. (2022). Sociocultural factors that influence the prevention of malaria in Ohangwena region, Namibia. African Journal of Primary Health Care & Family Medicine, 14(1), 1-10.	Yes	Yes											Yes	Yes	Yes	Can't tell	Yes	Zootherapeutics are not the main aim of the study, but the findings regarding species description and procedures should be included in our study.	Namibia	Both
49	Vats	2015	Vats, R., & Thomas, S. (2015). A study on use of animals as traditional medicine by Sukuma Tribe of Busega District in North-western Tanzania. Journal of ethnobiology and ethnomedicine, 11, 1-11.	Yes	Yes											Yes	Can't tell	Can't tell	Can't tell	Yes	No clear indication of which results are derived from which methods, but qualitative findings are useful to include in our study.	Tanzania	Both
50	Volpato	2012	Volpato, G., Kourková, P., & Zelený, V. (2012). Healing war wounds and perfuming exile: the use of vegetal, animal, and mineral products for perfumes, cosmetics, and skin healing among Sahrawi refugees of Western Sahara. Journal of Ethnobiology and Ethnomedicine, 8, 1-20.	Yes	Yes											Yes	Yes	Yes	Can't tell	Yes	No divergences noted.	Algeria	None
51	Wendimu	2023	Wendimu, A., & Tekalign, W. (2023). An ethnozoological study of traditional medicinal animals and their products from Wolaita, Southern Ethiopia. Heliyon, 9(1), e12733.	Yes	Yes											Yes	Yes	Yes	Can't tell	Yes	No divergences noted.	Ethiopia	Both
52	Williams	2016	Williams, V. L., & Whiting, M. J. (2016). A picture of health? Animal use and the Faraday traditional medicine market, South Africa. Journal of Ethnopharmacology, 179, 265-273.	Yes	Yes						Yes	Can't tell	Yes	No	Yes						Species-based non-disclosure of uses can be quite high (up to 55%). Nonetheless, relevant complete qualiatative data should be included in our study.	South Africa	Both
53	Zondi	2019	Zondi, Z. (2019). Assessing and documenting the cultural use of Sungazers Smaug giganteus by traditional healers within the species distribution range [Master Thesis, Tshwane University of Technology].	Yes	Yes											Yes	Yes	Yes	Can't tell	Yes	No divergences noted.	South Africa	Both

## Sheet: MMAT checklist
				SCREENING QUESTIONS		1. QUALITATIVE STUDIES					4. QUANTITATIVE DESCRIPTIVE STUDIES					5. MIXED METHODS STUDIES					COMMENTS	COUNTRY	LEAD OR LAST AUTHOR AFFILIATED IN COUNTRY OF RESEARCH?
RefID	First author	Year	Citation	S1. Are there clear research questions?	S2. Do the collected data allow to address the research questions?	1.1. Is the qualitative approach appropriate to answer the research question?	1.2. Are the qualitative data collection methods adequate to address the research question?	1.3. Are the findings adequately derived from the data?	1.4. Is the interpretation of results sufficiently substantiated by data?	1.5. Is there coherence between qualitative data sources, collection, analysis and interpretation?	4.1. Is the sampling strategy relevant to address the research question?	4.2. Is the sample representative of the target population?	4.3. Are the measurements appropriate?	4.4. Is the risk of nonresponse bias low?	4.5. Is the statistical analysis appropriate to answer the research question?	5.1. Is there an adequate rationale for using a mixed methods design to address the research question?	5.2. Are the different components of the study effectively integrated to answer the research question?	5.3. Are the outputs of the integration of qualitative and quantitative components adequately interpreted?	5.4. Are divergences and inconsistencies between quantitative and qualitative results adequately addressed?	5.5. Do the different components of the study adhere to the quality criteria of each tradition of the methods involved?
1	Delagnon Assou	2021		Yes	Yes						Yes	Can't tell	Yes	Can't tell	Can't tell						The number of respondents to in-depth interviews is low (n=5), which weakens the quantitative results this study tries to derive from the data. However, considering only qualitative aspects, the data are enough to state that people in Lomé use whole African Grey Parrot heads against witchcraft and against weak memory.	Togo	Lead author
2	Goshu Kumera	2022		Yes	Yes											Yes	Yes	Yes	Can't tell	Yes	No divergences noted.	Ethiopia	Both
3	Aymane Budjaj	2021		Yes	Yes	Yes	Yes	Yes	Yes	Yes												Morocco	None
4	Zainab Muhammad	2022		Yes	Yes	Yes	Yes	Yes	Yes	Yes												Nigeria	Both
5	Sumia A. Adam	2020		Yes	Yes	Yes	Can't tell	Yes	Yes	Yes											The number of interviews is missing and more details could be given about methodology. Nonetheless, the species and procedures described are still useful to include in our study.	Sudan	Both
6	Yihew Biru	2022		Yes	Yes											Yes	Yes	Yes	Can't tell	Yes	No divergences noted.	Ethiopia	Both
7	Belinda Dongnaan Gurumyen	2020		Yes	Yes	Yes	Yes	Yes	Yes	Yes												Nigeria	Both
8	Mekides Tesfaye	2020		Yes	Yes						Yes	Can't tell	Yes	Yes	Yes						While this is a quantitative descriptive study, we include only qualitative data in our review (description of species and procedures), i.e., we do not use frequency data or any other quantitative output derived from the survey.	Ethiopia	Both
9	Fawzi Mahomoodally	2019		Yes	Yes						Yes	Can't tell	Yes	Yes	Yes						While this is a quantitative descriptive study, we include only qualitative data in our review (description of species and procedures), i.e., we do not use frequency data or any other quantitative output derived from the survey.	Mascarene Archipelago	Both
10	Moses Olanre Adeola	1992		Yes	Yes						Yes	Can't tell	Yes	Yes	Can't tell						Study based on (quantitative) questionnaires but no statistical analysis. Description of species and procedures still useful to include in our study.	Nigeria	Both
11	Rajeev Vats	2015		Yes	Yes											Yes	Can't tell	Can't tell	Can't tell	Yes	No clear indication of which results are derived from which methods, but qualitative findings are useful to include in our study.	Tanzania	Both
12	James Isabirye	2021		Yes	Yes	Yes	Yes	Yes	Yes	Yes											Zootherapy is not the main subject of this study, but description of species and procedures are useful to include in our study.	Uganda	Both
13	Franciany Braga-Pereira	2017		Yes	Yes	Yes	Yes	Yes	Yes	Yes												Angola	None
14	Sagan Friant	2022		Yes	Yes											Yes	Yes	Yes	Can't tell	Yes	No divergences noted.	Nigeria	None
15	Maxwell Kwame Boakye	2014		Yes	Yes						Yes	Can't tell	Yes	Yes	Yes						While this is a quantitative descriptive study, we include only qualitative data in our review (description of species and procedures), i.e., we do not use frequency data or any other quantitative output derived from the survey.	Sierra Leone	None
16	Maxwell Kwame Boakye	2015		Yes	Yes						Yes	Can't tell	Yes	Yes	Yes						While this is a quantitative descriptive study, we include only qualitative data in our review (description of species and procedures), i.e., we do not use frequency data or any other quantitative output derived from the survey.	Ghana	None
17	Neil D’Cruze	2020		Yes	Yes						Yes	Can't tell	Yes	Can't tell	Can't tell						The number of respondents to in-depth interviews is low (n=5), which weakens the quantitative results this study tries to derive from the data. However, qualitative findings should be included in our study.	Togo	None
18	Flora John Magige	2015		Yes	Yes						Yes	Can't tell	Yes	Yes	Yes						This study aimed for 5% rather than 10% of villagers, but considering the rural context, this might be enough to reach saturation. Qualitative findings should be included in our study.	Tanzania	Both
19	Willem A. Nieman	2019		Yes	Yes						Yes	Can't tell	Yes	Yes	Yes							South Africa	Both
20	Mashele N. Mbali	2021		Yes	Yes						Yes	Can't tell	Yes	No	Can't tell						Quantities and prices are provided but no statistical analyses have been done - complicated to classify this study. Nonetheless, species descriptions and procedures should be included in our study.	South Africa	Both
21	Daogo Ouoba	2020		Yes	Yes											Yes	Yes	Yes	Can't tell	Yes	No divergences noted.	Burkina Faso	Both
22	Vivienne Linda Williams	2016		Yes	Yes						Yes	Can't tell	Yes	No	Yes						Species-based non-disclosure can be quite high (up to 55%). Nonetheless, relevant complete qualiatative data should be included in our study.	South Africa	Both
23	Zwelakhe Zondi	2019		Yes	Yes											Yes	Yes	Yes	Can't tell	Yes	No divergences noted.	South Africa	Both
24	Yihenew Simegniew Birhan	2023		Yes	Yes																Small review paper which was analysed according to another framework (REF). Qualitative findings should be included in our study.	Ethiopia	Both
25	Setlalekgomo Mpho Rinah	2014		Yes	Yes											Yes	Yes	Yes	Can't tell	Yes	Both quantitative and qualitative questions in the survey. No divergences noted.	Botswana	Both
26	Noumi Emmanuel	2015		Yes	Yes	Yes	Yes	Yes	Yes	Yes												Cameroon	Both
27	J. Mapoli Mbusa	2020		Yes	Yes											Yes	Yes	Yes	Can't tell	Yes	No divergences noted.	Democratic Republic of the Congo	Both
28	Magdalena S. Svensson	2021		Yes	Yes						Yes	No	Yes	Can't tell	Can't tell						Qualitative findings, i.e., species descriptions and procedures, should be included in our study.	Sub-Saharan Africa	None
29	Tariro Mawoza	2019		Yes	Yes						Yes	Can't tell	Yes	Yes	Can't tell						Qualitative findings, i.e., species descriptions and procedures, should be included in our study.	Zimbabwe	Both
30	Eric de Rosny	1996		Yes	Yes	Yes	Yes	Yes	Yes	Yes											Zootherapeutics are not the main aim of the study, but the findings regarding species description and procedures should be included in our study.	Cameroon	Both
31	Kadiri Serge Bobo	2015		Yes	Yes						Yes	Yes	Yes	Yes	Can't tell						Qualitative findings, i.e., species descriptions and procedures, should be included in our study.	Cameroon	Both
32	Laura Estelle Yêyinou Loko	2019		Yes	Yes											Yes	Yes	Yes	Can't tell	Yes	No divergences noted.	Benin	Both
33	Anushka Mootoosamy	2013		Yes	Yes											Yes	Yes	Yes	Can't tell	Yes	No divergences noted.	Mascarene Archipelago	Both
34	Mamadou Ouango	2022		Yes	Yes						Yes	Can't tell	Yes	Yes	Yes							Burkina Faso	Both
35	Durojaye A Soewu	2009		Yes	Yes											Yes	Yes	Yes	Can't tell	Yes	No divergences noted.	Nigeria	Both
36	Durojaye A Soewu	2011		Yes	Yes	Yes	Yes	Yes	Yes	Yes											Open-ended questionnaire, qualitative findings of importance.	Nigeria	Both
37	Abenezer Wendimu	2022		Yes	Yes											Yes	Yes	Yes	Can't tell	Yes	No divergences noted.	Ethiopia	Both
38	Etienne M Dossou	2018		Yes	Yes						Yes	Yes	Yes	Yes	Yes						Medicinal uses are not the core of the study, but qualitative findings should be included in our study.	Benin	Both
39	H.H. El-Kamali	2000		Yes	Yes	Yes	Yes	Yes	Yes	Yes											The number of interviews is missing and more details could be given about methodology. Nonetheless, the species and procedures described are still useful to include in our study.	Sudan	Both
40	Beiersmann	2007		Yes	Yes											Yes	Yes	Yes	Can't tell	Yes	Medicinal uses of animals are not the core of the study, but qualitative findings,eg., regarding donkeys should be included in our study.	Burkina Faso	None
41	Durojaye A. Soewu	2008		Yes	Yes	Yes	Yes	Yes	Yes	Yes												Nigeria	Both
42	Madge, Claire	1998		Yes	Yes	Yes	Yes	Yes	Yes	Yes												The Gambia	None
43	Carruth, Lauren	2014		Yes	Yes	Yes	Yes	Yes	Yes	Yes						Yes	Yes	Yes	Can't tell	Yes		Ethiopia	None
44	Casey J. Roulette	2018		Yes	Yes																Medicinal uses of animals are not the core of the study, but qualitative findings, eg., regarding meat soup, should be included in our study.	Tanzania	PI
45	Gabriele Volpato	2012		Yes	Yes											Yes	Yes	Yes	Can't tell	Yes	No divergences noted.	Algeria	None
46	Selma I. Uushona	2022		Yes	Yes											Yes	Yes	Yes	Can't tell	Yes	No divergences noted.	Namibia	Both
47	Ebele J Ajagun	2017		Yes	Yes											Yes	Yes	Yes	Can't tell	Yes	No divergences noted. Methodology could be detailed more extensively, but described species and procedures should nonetheless be included in our study.	Nigeria	Both
48	Gideon O. Alade	2018		Yes	Yes											Yes	No	Can't tell	Can't tell	Yes	Qualitative findings, i.e., species descriptions and procedures, should be included in our study.	Nigeria	Both
49	Boniface Ikenna Eze	2009		Yes	Yes						Yes	Yes	Yes	Yes	Yes							Nigeria	Both
50	Jonathan Steinhorst	2021		Yes	Yes	Yes	Yes	Yes	Yes	Yes											Medicinal uses of animals are not the core of the study, but findings on species and procedures should be included in our study.	Ghana	None
51	Nann, Sarah	2021		Yes	Yes	Yes	Yes	Yes	Yes	Yes											Medicinal uses of animals are not the core of the study, but findings on species and procedures should be included in our study.	Swaziland	None
52	Roselyter Monchari Riang’a	2017		Yes	Yes											Yes	Yes	Yes	Can't tell	Yes	Medicinal uses of animals are not the core of the study, but findings on species and procedures should be included in our study.	Kenya	Both
53	Insoll, Timothy	2011		Yes	Yes	Yes	Yes	Yes	Yes	Yes											Medicinal uses of animals are not the core of the study, but findings on species and procedures should be included in our study.	Ghana	None

## Sheet: Sheet1
				SCREENING QUESTIONS		1. QUALITATIVE STUDIES					4. QUANTITATIVE DESCRIPTIVE STUDIES					5. MIXED METHODS STUDIES					COMMENTS	COUNTRY	LEAD OR LAST AUTHOR AFFILIATED IN COUNTRY OF RESEARCH?
ID	First author	Year	Citation	S1. Are there clear research questions?	S2. Do the collected data allow to address the research questions?	1.1. Is the qualitative approach appropriate to answer the research question?	1.2. Are the qualitative data collection methods adequate to address the research question?	1.3. Are the findings adequately derived from the data?	1.4. Is the interpretation of results sufficiently substantiated by data?	1.5. Is there coherence between qualitative data sources, collection, analysis and interpretation?	4.1. Is the sampling strategy relevant to address the research question?	4.2. Is the sample representative of the target population?	4.3. Are the measurements appropriate?	4.4. Is the risk of nonresponse bias low?	4.5. Is the statistical analysis appropriate to answer the research question?	5.1. Is there an adequate rationale for using a mixed methods design to address the research question?	5.2. Are the different components of the study effectively integrated to answer the research question?	5.3. Are the outputs of the integration of qualitative and quantitative components adequately interpreted?	5.4. Are divergences and inconsistencies between quantitative and qualitative results adequately addressed?	5.5. Do the different components of the study adhere to the quality criteria of each tradition of the methods involved?
1	Wendimu	2023	Wendimu, A., & Tekalign, W. (2023). An ethnozoological study of traditional medicinal animals and their products from Wolaita, Southern Ethiopia. Heliyon, 9(1).	Yes	Yes											Yes	Yes	Yes	Can't tell	Yes	No divergences noted.	Ethiopia	Both
2	Mootoosamy	2013	Mootoosamy, A., & Mahomoodally, M. F. (2014). Ethnomedicinal application of native remedies used against diabetes and related complications in Mauritius. Journal of ethnopharmacology, 151(1), 413-444.	Yes	Yes											Yes	Yes	Yes	Can't tell	Yes	No divergences noted.	Mascarene Archipelago	Both
3	Budjaj	2021	Budjaj, A., Benítez, G., & Pleguezuelos, J. M. (2021). Ethnozoology among the Berbers: pre-Islamic practices survive in the Rif (northwestern Africa). Journal of Ethnobiology and Ethnomedicine, 17, 1-21.	Yes	Yes	Yes	Yes	Yes	Yes	Yes												Morocco	None
4	Beiersmann	2007	Beiersmann, C., Sanou, A., Wladarsch, E., De Allegri, M., Kouyaté, B., & Müller, O. (2007). Malaria in rural Burkina Faso: local illness concepts, patterns of traditional treatment and influence on health-seeking behaviour. Malaria Journal, 6, 1-9.	Yes	Yes											Yes	Yes	Yes	Can't tell	Yes	Medicinal uses of animals are not the core of the study, but qualitative findings,eg., regarding donkeys should be included in our study.	Burkina Faso	None
5	Gurumyen	2020	Gurumyen, B. D., Akanle, O., Yikwabs, Y. P., & Nomishan, T. S. (2020). Zootherapy: The use of dog meat for traditional African medicine in Kanke local government area, Plateau state, Nigeria. Journal of Tourism and Heritage Studies, 9(2), 2-14.	Yes	Yes	Yes	Yes	Yes	Yes	Yes												Nigeria	Both
6	Eze	2009	Eze, B. I., Chuka-Okosa, C. M., & Uche, J. N. (2009). Traditional eye medicine use by newly presenting ophthalmic patients to a teaching hospital in south-eastern Nigeria: socio-demographic and clinical correlates. BMC complementary and alternative medicine, 9, 1-7.	Yes	Yes						Yes	Yes	Yes	Yes	Yes							Nigeria	Both
7	Carruth	2014	Carruth, L. (2014). Camel milk, amoxicillin, and a prayer: medical pluralism and medical humanitarian aid in the Somali Region of Ethiopia. Social Science & Medicine, 120, 405-412.	Yes	Yes	Yes	Yes	Yes	Yes	Yes						Yes	Yes	Yes	Can't tell	Yes		Ethiopia	None
8	Roulette	2018	Roulette, C. J., Njau, E. F. A., Quinlan, M. B., Quinlan, R. J., & Call, D. R. (2018). Medicinal foods and beverages among Maasai agro-pastoralists in northern Tanzania. Journal of ethnopharmacology, 216, 191-202.	Yes	Yes																Medicinal uses of animals are not the core of the study, but qualitative findings, eg., regarding meat soup, should be included in our study.	Tanzania	PI
9	Ouoba	2020	Ouoba, D., Dibloni, O. T., Mano, K., Ouoba, Y., & Kabre, B. G. (2020). Role of wild mammals in traditional medicine and mystic practices in the province of Oubritenga, Burkina Faso. International Journal of Biological and Chemical Sciences, 14(4), 1322-1340.	Yes	Yes											Yes	Yes	Yes	Can't tell	Yes	No divergences noted.	Burkina Faso	Both
10	Assou	2021	Assou, D., Elwin, A., Norrey, J., Coulthard, E., Megson, D., Ronfot, D., ... & D'Cruze, N. (2021). Trade in African Grey Parrots for Belief-Based Use: Insights From West Africa's Largest Traditional Medicine Market. Frontiers in Ecology and Evolution, 9, 612355.	Yes	Yes						Yes	Can't tell	Yes	Can't tell	Can't tell						The number of respondents to in-depth interviews is low (n=5), which weakens the quantitative results this study tries to derive from the data. However, considering only qualitative aspects, the data are enough to state that people in Lomé use whole African Grey Parrot heads against witchcraft and against weak memory.	Togo	Lead author
11	Soewu	2009	Soewu, D. A., & Ayodele, I. A. (2009). Utilisation of pangolin (Manis sps) in traditional Yorubic medicine in Ijebu province, Ogun State, Nigeria. Journal of Ethnobiology and Ethnomedicine, 5, 1-11.	Yes	Yes											Yes	Yes	Yes	Can't tell	Yes	No divergences noted.	Nigeria	Both
12	Soewu	2011	Soewu, D. A., & Adekanola, T. A. (2011). Traditional-medical knowledge and perception of pangolins (Manis sps) among the Awori people, Southwestern Nigeria. Journal of Ethnobiology and Ethnomedicine, 7, 1-11.	Yes	Yes	Yes	Yes	Yes	Yes	Yes											Open-ended questionnaire, qualitative findings of importance.	Nigeria	Both
13	Soewu	2008	Soewu, D. A. (2008). Wild animals in ethnozoological practices among the Yorubas of southwestern Nigeria and the implications for biodiversity conservation. African Journal of Agricultural Research, 3(6), 421-427.	Yes	Yes	Yes	Yes	Yes	Yes	Yes												Nigeria	Both
14	Ajagun	2017	Ajagun, E. J., Anyaku, C. E., & Afolayan, M. P. (2017). A survey of the traditional medical and non-medical uses of animals species and parts of the indigenous people of Ogbomoso, Oyo State. Int J Herb Med, 5(3), 26-32.	Yes	Yes											Yes	Yes	Yes	Can't tell	Yes	No divergences noted. Methodology could be detailed more extensively, but described species and procedures should nonetheless be included in our study.	Nigeria	Both
15	de Rosny	1996	de Rosny, É. (1996). La résistance des rites traditionnels dans l’Afrique moderne. Théologiques, 4(1), 57-73.	Yes	Yes	Yes	Yes	Yes	Yes	Yes											Zootherapeutics are not the main aim of the study, but the findings regarding species description and procedures should be included in our study.	Cameroon	Both
16	Dossou	2018	Dossou, E. M., Lougbegnon, T. O., Houessou, L. G., & Codjia, J. T. C. (2018). Ethnozoological uses of common hippopotamus (Hippopotamus amphibius) in Benin Republic (Western Africa). Indian journal of traditional knowledge, 17(1):85-90	Yes	Yes						Yes	Yes	Yes	Yes	Yes						Medicinal uses are not the core of the study, but qualitative findings should be included in our study.	Benin	Both
17	Mahomoodally	2019	Mahomoodally, F., Samoisy, A. K., & Suroowan, S. (2019). Ethnozoological practices in Rodrigues island of the Mascarene archipelago. Journal of ethnopharmacology, 245, 112163.	Yes	Yes						Yes	Can't tell	Yes	Yes	Yes						While this is a quantitative descriptive study, we include only qualitative data in our review (description of species and procedures), i.e., we do not use frequency data or any other quantitative output derived from the survey.	Mascarene Archipelago	Both
18	Magige	2015	Magige, F. J. (2015). Traditional medicinal uses of small mammal products: a case study of the African savannah hares, crested porcupines and rock hyraxes in Serengeti District, Tanzania. Tanzania Journal of Science, 41(1), 64-71.	Yes	Yes						Yes	Can't tell	Yes	Yes	Yes						This study aimed for 5% rather than 10% of villagers, but considering the rural context, this might be enough to reach saturation. Qualitative findings should be included in our study.	Tanzania	Both
19	Braga-Pereira	2017	Braga-Pereira, F., Santoro, F. R., Santos, C. V. D., & Alves, R. R. N. (2017). First record of Angola’s medicinal animals: a case study on the use of mammals in local medicine in Quiçama National Park. Indian journal of traditional knowledge, 16(4),588-592.	Yes	Yes	Yes	Yes	Yes	Yes	Yes												Angola	None
20	Volpato	2012	Volpato, G., Kourková, P., & Zelený, V. (2012). Healing war wounds and perfuming exile: the use of vegetal, animal, and mineral products for perfumes, cosmetics, and skin healing among Sahrawi refugees of Western Sahara. Journal of Ethnobiology and Ethnomedicine, 8, 1-20.	Yes	Yes											Yes	Yes	Yes	Can't tell	Yes	No divergences noted.	Algeria	None
21	Alade	2018	Alade, G. O., Frank, A., & Ajibesin, K. K. (2018). Animals and animal products as medicines: A survey of Epie-Atissa and Ogbia people of Bayelsa State, Nigeria. J. Pharm. Pharmacogn. Res, 6, 483-502.	Yes	Yes											Yes	No	Can't tell	Can't tell	Yes	Qualitative findings, i.e., species descriptions and procedures, should be included in our study.	Nigeria	Both
22	Kumera	2022	Kumera, G., Tamire, G., Degefe, G., Ibrahim, H., & Yazezew, D. (2022). Ethnozoological Study of Traditional Medicinal Animal Parts and Products Used among Indigenous People of Assosa District, Benishangul‐Gumuz, Western Ethiopia. International Journal of Ecology, 2022(1), 8430489.	Yes	Yes											Yes	Yes	Yes	Can't tell	Yes	No divergences noted.	Ethiopia	Both
23	El-Kamali	2000	El-Kamali, H. H. (2000). Folk medicinal use of some animal products in Central Sudan. Journal of Ethnopharmacology, 72(1-2), 279-282.	Yes	Yes	Yes	Yes	Yes	Yes	Yes											The number of interviews is missing and more details could be given about methodology. Nonetheless, the species and procedures described are still useful to include in our study.	Sudan	Both
24	Insoll	2011	Insoll, T. (2011). Substance and materiality? The archaeology of Talensi medicine shrines and medicinal practices. Anthropology & Medicine, 18(2), 181-203.	Yes	Yes	Yes	Yes	Yes	Yes	Yes											Medicinal uses of animals are not the core of the study, but findings on species and procedures should be included in our study.	Ghana	None
25	Mbusa	2020	Mbusa, J. M., Kambale, J. N., Kambale, D. M., Kambale, B. V., Tarla, F. N., Mukinzi, J. I., & Gambalemoke, S. M. (2020). Données préliminaires sur l’exploitation des pangolins (Pholidota) autour du Parc National de Kahuzi-Biega, République Démocratique du Congo. International Journal of Biological and Chemical Sciences, 14(7), 2538-2555.	Yes	Yes											Yes	Yes	Yes	Can't tell	Yes	No divergences noted.	Democratic Republic of the Congo	Both
26	Isabirye	2020	Isabirye, J. (2020). Namadu drum music and dance as mediation of healing rituals among the Bagwere people of Uganda. Muziki, 17(1), 46-71.	Yes	Yes	Yes	Yes	Yes	Yes	Yes											Zootherapy is not the main subject of this study, but description of species and procedures are useful to include in our study.	Uganda	Both
27	Steinhorst	2021	Steinhorst, J., Aglanu, L. M., Ravensbergen, S. J., Dari, C. D., Abass, K. M., Mireku, S. O., ... & Stienstra, Y. (2021). ‘The medicine is not for sale’: Practices of traditional healers in snakebite envenoming in Ghana. PLoS neglected tropical diseases, 15(4), e0009298.	Yes	Yes	Yes	Yes	Yes	Yes	Yes											Medicinal uses of animals are not the core of the study, but findings on species and procedures should be included in our study.	Ghana	None
28	Bobo	2015	Bobo, K. S., Aghomo, F. F. M., & Ntumwel, B. C. (2015). Wildlife use and the role of taboos in the conservation of wildlife around the Nkwende Hills Forest Reserve; South-west Cameroon. Journal of ethnobiology and ethnomedicine, 11, 1-24.	Yes	Yes						Yes	Yes	Yes	Yes	Can't tell						Qualitative findings, i.e., species descriptions and procedures, should be included in our study.	Cameroon	Both
29	Loko	2019	Loko, L. E. Y., Medegan Fagla, S., Orobiyi, A., Glinma, B., Toffa, J., Koukoui, O., ... & Gbaguidi, F. (2019). Traditional knowledge of invertebrates used for medicine and magical–religious purposes by traditional healers and indigenous populations in the Plateau Department, Republic of Benin. Journal of Ethnobiology and Ethnomedicine, 15, 1-21.	Yes	Yes											Yes	Yes	Yes	Can't tell	Yes	No divergences noted.	Benin	Both
30	Madge	1998	Madge, C. (1998). Therapeutic landscapes of the Jola, the Gambia, west Africa. Health & Place, 4(4), 293-311.	Yes	Yes	Yes	Yes	Yes	Yes	Yes												The Gambia	None
31	Svensson	2021	Svensson, M. S., Morcatty, T. Q., Nijman, V., & Shepherd, C. R. (2021). Shedding light on the trade in nocturnal galagos. Primate Conservation, 35(35), 157-168.	Yes	Yes						Yes	No	Yes	Can't tell	Can't tell						Qualitative findings, i.e., species descriptions and procedures, should be included in our study.	Sub-Saharan Africa	None
32	Ouango	2022	Ouango, M., Romba, R., Drabo, S. F., Ouedraogo, N., & Gnankiné, O. (2022). Indigenous knowledge system associated with the uses of insects for therapeutic or medicinal purposes in two main provinces of Burkina Faso, West Africa. Journal of Ethnobiology and Ethnomedicine, 18(1), 50.	Yes	Yes						Yes	Can't tell	Yes	Yes	Yes							Burkina Faso	Both
33	Mashele	2021	Mashele, N. M., Thompson, L. J., & Downs, C. T. (2021). Uses of vultures in traditional medicines in the Kruger to Canyons Biosphere Region, South Africa. Journal of Raptor Research, 55(3), 328-339.	Yes	Yes						Yes	Can't tell	Yes	No	Can't tell						Quantities and prices are provided but no statistical analyses have been done - complicated to classify this study. Nonetheless, species descriptions and procedures should be included in our study.	South Africa	Both
34	Boakye	2015	Boakye, M. K., Pietersen, D. W., Kotzé, A., Dalton, D. L., & Jansen, R. (2015). Knowledge and uses of African pangolins as a source of traditional medicine in Ghana. PLoS One, 10(1), e0117199.	Yes	Yes						Yes	Can't tell	Yes	Yes	Yes						While this is a quantitative descriptive study, we include only qualitative data in our review (description of species and procedures), i.e., we do not use frequency data or any other quantitative output derived from the survey.	Ghana	None
35	Boakye	2014	Boakye, M. K., Pietersen, D. W., Kotzé, A., Dalton, D. L., & Jansen, R. (2014). Ethnomedicinal use of African pangolins by traditional medical practitioners in Sierra Leone. Journal of ethnobiology and ethnomedicine, 10, 1-10.	Yes	Yes						Yes	Can't tell	Yes	Yes	Yes						While this is a quantitative descriptive study, we include only qualitative data in our review (description of species and procedures), i.e., we do not use frequency data or any other quantitative output derived from the survey.	Sierra Leone	None
36	Tesfaye	2020	Tesfaye, M., & Erena, M. G. (2020). Indigenous ethnozoological and ethnoveterinary medicinal practices in Leka Dullecha district, western Ethiopia. Global Vet, 22(5), 286-297.	Yes	Yes						Yes	Can't tell	Yes	Yes	Yes						While this is a quantitative descriptive study, we include only qualitative data in our review (description of species and procedures), i.e., we do not use frequency data or any other quantitative output derived from the survey.	Ethiopia	Both
37	Adeola	1992	Adeola, M. O. (1992). Importance of wild animals and their parts in the culture, religious festivals, and traditional medicine, of Nigeria. Environmental conservation, 19(2), 125-134.	Yes	Yes						Yes	Can't tell	Yes	Yes	Can't tell						Study based on (quantitative) questionnaires but no statistical analysis. Description of species and procedures still useful to include in our study.	Nigeria	Both
38	Nann	2021	Nann, S. (2021). How beliefs in traditional healers impact on the use of allopathic medicine: In the case of indigenous snakebite in Eswatini. PLoS Neglected Tropical Diseases, 15(9), e0009731.	Yes	Yes	Yes	Yes	Yes	Yes	Yes											Medicinal uses of animals are not the core of the study, but findings on species and procedures should be included in our study.	Swaziland	None
39	D’Cruze	2020	D'Cruze, N., Assou, D., Coulthard, E., Norrey, J., Megson, D., Macdonald, D. W., ... & Auliya, M. (2020). Snake oil and pangolin scales: insights into wild animal use at “Marché des Fétiches” traditional medicine market, Togo. Nature Conservation, 39.	Yes	Yes						Yes	Can't tell	Yes	Can't tell	Can't tell						The number of respondents to in-depth interviews is low (n=5), which weakens the quantitative results this study tries to derive from the data. However, qualitative findings should be included in our study.	Togo	None
40	Emmanuel	2015	Emmanuel, N., & Mamoudou, S. (2015). Some Investigations on the Traditional Pharmacopoeia about Venomous Bites and Stings from Scorpions, Snakes and Spiders; in the Hina Subdivision, Far-North, Cameroon. British Journal of Pharmaceutical Research, 5(5), 344-358.	Yes	Yes	Yes	Yes	Yes	Yes	Yes												Cameroon	Both
41	Vats	2015	Vats, R., & Thomas, S. (2015). A study on use of animals as traditional medicine by Sukuma Tribe of Busega District in North-western Tanzania. Journal of ethnobiology and ethnomedicine, 11, 1-11.	Yes	Yes											Yes	Can't tell	Can't tell	Can't tell	Yes	No clear indication of which results are derived from which methods, but qualitative findings are useful to include in our study.	Tanzania	Both
42	Riang’a	2017	Riang’a, R. M., Broerse, J., & Nangulu, A. K. (2017). Food beliefs and practices among the Kalenjin pregnant women in rural Uasin Gishu County, Kenya. Journal of ethnobiology and ethnomedicine, 13, 1-16.	Yes	Yes											Yes	Yes	Yes	Can't tell	Yes	Medicinal uses of animals are not the core of the study, but findings on species and procedures should be included in our study.	Kenya	Both
43	Friant	2022	Friant, S., Bonwitt, J., Ayambem, W. A., Ifebueme, N. M., Alobi, A. O., Otukpa, O. M., ... & Jacka, J. K. (2022). Zootherapy as a potential pathway for zoonotic spillover: a mixed-methods study of the use of animal products in medicinal and cultural practices in Nigeria. One Health Outlook, 4(1), 5.	Yes	Yes											Yes	Yes	Yes	Can't tell	Yes	No divergences noted.	Nigeria	None
44	Uushona	2022	Uushona, S. I., Sheehama, J. A., & Iita, H. (2022). Sociocultural factors that influence the prevention of malaria in Ohangwena region, Namibia. African Journal of Primary Health Care & Family Medicine, 14(1), 1-10.	Yes	Yes											Yes	Yes	Yes	Can't tell	Yes	No divergences noted.	Namibia	Both
45	Setlalekgomo	2014	Setlalekgomo, M. R. (2014). Ethnozoological Survey of the Indigenous Knowledge on the Use of Pangolins (Manis Sps) in Traditional Medicine in Lentsweletau Extended Area in Botswana. J Anim Sci Adv 2014, 4(6), 883-890.	Yes	Yes											Yes	Yes	Yes	Can't tell	Yes	Both quantitative and qualitative questions in the survey. No divergences noted.	Botswana	Both
46	Adam	2020	Adam, S. A., Aldow, B. M., Mahmoud, Z. N., Saad, A. A., Mahmoud, S., Mahmoud, N. Z., ... & Mohamed, M. A. (2020). Studies on Ethnozoology in Sudan: 1. Zootherapeutic Practices.East African Scholars J Agri Life Sci, 3(5), 148-153.	Yes	Yes	Yes	Can't tell	Yes	Yes	Yes											The number of interviews is missing and more details could be given about methodology. Nonetheless, the species and procedures described are still useful to include in our study.	Sudan	Both
47	Mawoza	2019	Mawoza, T., Nhachi, C., & Magwali, T. (2019). Prevalence of traditional medicine use during pregnancy, at labour and for postpartum care in a rural area in Zimbabwe. Clinics in mother and child health, 16(2).	Yes	Yes						Yes	Can't tell	Yes	Yes	Can't tell						Qualitative findings, i.e., species descriptions and procedures, should be included in our study.	Zimbabwe	Both
48	Williams	2016	Williams, V. L., & Whiting, M. J. (2016). A picture of health? Animal use and the Faraday traditional medicine market, South Africa. Journal of Ethnopharmacology, 179, 265-273.	Yes	Yes						Yes	Can't tell	Yes	No	Yes						Species-based non-disclosure can be quite high (up to 55%). Nonetheless, relevant complete qualiatative data should be included in our study.	South Africa	Both
49	Nieman	2019	Nieman, W. A., Leslie, A. J., & Wilkinson, A. (2019). Traditional medicinal animal use by Xhosa and Sotho communities in the Western Cape Province, South Africa. Journal of ethnobiology and ethnomedicine, 15, 1-14.	Yes	Yes						Yes	Can't tell	Yes	Yes	Yes							South Africa	Both
50	Birhan	2023	Birhan, Y. S. (2023). Traditional zootherapeutic prescriptions employed in the management of neurological and related disorders in Ethiopia. Acta Ecologica Sinica, 43(4), 585-595.	Yes	Yes																Small review paper which was analysed according to another framework (REF). Qualitative findings should be included in our study.	Ethiopia	Both
51	Biru	2022	Biru, Y., Gibru, A., Temesgen, Z., Hunde, K., & Fekensa, T. (2022). Zootherapeutic animals used by Awi, Gamo, and Konta communities in Amhara and Southern Regions of Ethiopia. Asian Journal of Ethnobiology, 5(2).	Yes	Yes											Yes	Yes	Yes	Can't tell	Yes	No divergences noted.	Ethiopia	Both
52	Muhammad	2022	Muhammad, Z., Elisha, I. L., Funmi, O. K., Shehu, M. M., Zataat, S. B., Usman, J. G., ... & Maryam, M. (2022). Survey of animals and their products used in traditional medicine in Jos and Bukuru metropolis, Plateau State, Nigeria. Journal of Complementary Medicine Research, 13(4), 40-40.	Yes	Yes	Yes	Yes	Yes	Yes	Yes												Nigeria	Both
53	Zondi	2019	Zondi, Z. (2019). Assessing and documenting the cultural use of Sungazers Smaug giganteus by traditional healers within the species distribution range. [Master Thesis, Tshwane University of Technology]	Yes	Yes											Yes	Yes	Yes	Can't tell	Yes	No divergences noted.	South Africa	Both

## Sheet: Sheet3
Assou	2021	Assou, D., Elwin, A., Norrey, J., Coulthard, E., Megson, D., Ronfot, D., ... & D'Cruze, N. (2021). Trade in African Grey Parrots for Belief-Based Use: Insights From West Africa's Largest Traditional Medicine Market. Frontiers in Ecology and Evolution, 9, 612355.	Yes	Yes						Yes	Can't tell	Yes	Can't tell	Can't tell						The number of respondents to in-depth interviews is low (n=5), which weakens the quantitative results this study tries to derive from the data. However, considering only qualitative aspects, the data are enough to state that people in Lomé use whole African Grey Parrot heads against witchcraft and against weak memory.	Togo	Lead author
Adam	2020	Adam, S. A., Aldow, B. M., Mahmoud, Z. N., Saad, A. A., Mahmoud, S., Mahmoud, N. Z., ... & Mohamed, M. A. (2020). Studies on Ethnozoology in Sudan: 1. Zootherapeutic Practices.East African Scholars J Agri Life Sci, 3(5), 148-153.	Yes	Yes	Yes	Can't tell	Yes	Yes	Yes											The number of interviews is missing and more details could be given about methodology. Nonetheless, the species and procedures described are still useful to include in our study.	Sudan	Both
Adeola	1992	Adeola, M. O. (1992). Importance of wild animals and their parts in the culture, religious festivals, and traditional medicine, of Nigeria. Environmental conservation, 19(2), 125-134.	Yes	Yes						Yes	Can't tell	Yes	Yes	Can't tell						Study based on (quantitative) questionnaires but no statistical analysis. Description of species and procedures still useful to include in our study.	Nigeria	Both
Ajagun	2017	Ajagun, E. J., Anyaku, C. E., & Afolayan, M. P. (2017). A survey of the traditional medical and non-medical uses of animals species and parts of the indigenous people of Ogbomoso, Oyo State. Int J Herb Med, 5(3), 26-32.	Yes	Yes											Yes	Yes	Yes	Can't tell	Yes	No divergences noted. Methodology could be detailed more extensively, but described species and procedures should nonetheless be included in our study.	Nigeria	Both
Alade	2018	Alade, G. O., Frank, A., & Ajibesin, K. K. (2018). Animals and animal products as medicines: A survey of Epie-Atissa and Ogbia people of Bayelsa State, Nigeria. J. Pharm. Pharmacogn. Res, 6, 483-502.	Yes	Yes											Yes	No	Can't tell	Can't tell	Yes	Qualitative findings, i.e., species descriptions and procedures, should be included in our study.	Nigeria	Both
Beiersmann	2007	Beiersmann, C., Sanou, A., Wladarsch, E., De Allegri, M., Kouyaté, B., & Müller, O. (2007). Malaria in rural Burkina Faso: local illness concepts, patterns of traditional treatment and influence on health-seeking behaviour. Malaria Journal, 6, 1-9.	Yes	Yes											Yes	Yes	Yes	Can't tell	Yes	Medicinal uses of animals are not the core of the study, but qualitative findings,eg., regarding donkeys should be included in our study.	Burkina Faso	None
Birhan	2023	Birhan, Y. S. (2023). Traditional zootherapeutic prescriptions employed in the management of neurological and related disorders in Ethiopia. Acta Ecologica Sinica, 43(4), 585-595.	Yes	Yes																Small review paper which was analysed according to another framework (REF). Qualitative findings should be included in our study.	Ethiopia	Both
Biru	2022	Biru, Y., Gibru, A., Temesgen, Z., Hunde, K., & Fekensa, T. (2022). Zootherapeutic animals used by Awi, Gamo, and Konta communities in Amhara and Southern Regions of Ethiopia. Asian Journal of Ethnobiology, 5(2).	Yes	Yes											Yes	Yes	Yes	Can't tell	Yes	No divergences noted.	Ethiopia	Both
Boakye	2015	Boakye, M. K., Pietersen, D. W., Kotzé, A., Dalton, D. L., & Jansen, R. (2015). Knowledge and uses of African pangolins as a source of traditional medicine in Ghana. PLoS One, 10(1), e0117199.	Yes	Yes						Yes	Can't tell	Yes	Yes	Yes						While this is a quantitative descriptive study, we include only qualitative data in our review (description of species and procedures), i.e., we do not use frequency data or any other quantitative output derived from the survey.	Ghana	None
Boakye	2014	Boakye, M. K., Pietersen, D. W., Kotzé, A., Dalton, D. L., & Jansen, R. (2014). Ethnomedicinal use of African pangolins by traditional medical practitioners in Sierra Leone. Journal of ethnobiology and ethnomedicine, 10, 1-10.	Yes	Yes						Yes	Can't tell	Yes	Yes	Yes						While this is a quantitative descriptive study, we include only qualitative data in our review (description of species and procedures), i.e., we do not use frequency data or any other quantitative output derived from the survey.	Sierra Leone	None
Bobo	2015	Bobo, K. S., Aghomo, F. F. M., & Ntumwel, B. C. (2015). Wildlife use and the role of taboos in the conservation of wildlife around the Nkwende Hills Forest Reserve; South-west Cameroon. Journal of ethnobiology and ethnomedicine, 11, 1-24.	Yes	Yes						Yes	Yes	Yes	Yes	Can't tell						Qualitative findings, i.e., species descriptions and procedures, should be included in our study.	Cameroon	Both
Braga-Pereira	2017	Braga-Pereira, F., Santoro, F. R., Santos, C. V. D., & Alves, R. R. N. (2017). First record of Angola’s medicinal animals: a case study on the use of mammals in local medicine in Quiçama National Park. Indian journal of traditional knowledge, 16(4),588-592.	Yes	Yes	Yes	Yes	Yes	Yes	Yes												Angola	None
Budjaj	2021	Budjaj, A., Benítez, G., & Pleguezuelos, J. M. (2021). Ethnozoology among the Berbers: pre-Islamic practices survive in the Rif (northwestern Africa). Journal of Ethnobiology and Ethnomedicine, 17, 1-21.	Yes	Yes	Yes	Yes	Yes	Yes	Yes												Morocco	None
Carruth	2014	Carruth, L. (2014). Camel milk, amoxicillin, and a prayer: medical pluralism and medical humanitarian aid in the Somali Region of Ethiopia. Social Science & Medicine, 120, 405-412.	Yes	Yes	Yes	Yes	Yes	Yes	Yes						Yes	Yes	Yes	Can't tell	Yes		Ethiopia	None
D’Cruze	2020	D'Cruze, N., Assou, D., Coulthard, E., Norrey, J., Megson, D., Macdonald, D. W., ... & Auliya, M. (2020). Snake oil and pangolin scales: insights into wild animal use at “Marché des Fétiches” traditional medicine market, Togo. Nature Conservation, 39.	Yes	Yes						Yes	Can't tell	Yes	Can't tell	Can't tell						The number of respondents to in-depth interviews is low (n=5), which weakens the quantitative results this study tries to derive from the data. However, qualitative findings should be included in our study.	Togo	None
de Rosny	1996	de Rosny, É. (1996). La résistance des rites traditionnels dans l’Afrique moderne. Théologiques, 4(1), 57-73.	Yes	Yes	Yes	Yes	Yes	Yes	Yes											Zootherapeutics are not the main aim of the study, but the findings regarding species description and procedures should be included in our study.	Cameroon	Both
Dossou	2018	Dossou, E. M., Lougbegnon, T. O., Houessou, L. G., & Codjia, J. T. C. (2018). Ethnozoological uses of common hippopotamus (Hippopotamus amphibius) in Benin Republic (Western Africa). Indian journal of traditional knowledge, 17(1):85-90	Yes	Yes						Yes	Yes	Yes	Yes	Yes						Medicinal uses are not the core of the study, but qualitative findings should be included in our study.	Benin	Both
El-Kamali	2000	El-Kamali, H. H. (2000). Folk medicinal use of some animal products in Central Sudan. Journal of Ethnopharmacology, 72(1-2), 279-282.	Yes	Yes	Yes	Yes	Yes	Yes	Yes											The number of interviews is missing and more details could be given about methodology. Nonetheless, the species and procedures described are still useful to include in our study.	Sudan	Both
Emmanuel	2015	Emmanuel, N., & Mamoudou, S. (2015). Some Investigations on the Traditional Pharmacopoeia about Venomous Bites and Stings from Scorpions, Snakes and Spiders; in the Hina Subdivision, Far-North, Cameroon. British Journal of Pharmaceutical Research, 5(5), 344-358.	Yes	Yes	Yes	Yes	Yes	Yes	Yes												Cameroon	Both
Eze	2009	Eze, B. I., Chuka-Okosa, C. M., & Uche, J. N. (2009). Traditional eye medicine use by newly presenting ophthalmic patients to a teaching hospital in south-eastern Nigeria: socio-demographic and clinical correlates. BMC complementary and alternative medicine, 9, 1-7.	Yes	Yes						Yes	Yes	Yes	Yes	Yes							Nigeria	Both
Friant	2022	Friant, S., Bonwitt, J., Ayambem, W. A., Ifebueme, N. M., Alobi, A. O., Otukpa, O. M., ... & Jacka, J. K. (2022). Zootherapy as a potential pathway for zoonotic spillover: a mixed-methods study of the use of animal products in medicinal and cultural practices in Nigeria. One Health Outlook, 4(1), 5.	Yes	Yes											Yes	Yes	Yes	Can't tell	Yes	No divergences noted.	Nigeria	None
Gurumyen	2020	Gurumyen, B. D., Akanle, O., Yikwabs, Y. P., & Nomishan, T. S. (2020). Zootherapy: The use of dog meat for traditional African medicine in Kanke local government area, Plateau state, Nigeria. Journal of Tourism and Heritage Studies, 9(2), 2-14.	Yes	Yes	Yes	Yes	Yes	Yes	Yes												Nigeria	Both
Insoll	2011	Insoll, T. (2011). Substance and materiality? The archaeology of Talensi medicine shrines and medicinal practices. Anthropology & Medicine, 18(2), 181-203.	Yes	Yes	Yes	Yes	Yes	Yes	Yes											Medicinal uses of animals are not the core of the study, but findings on species and procedures should be included in our study.	Ghana	None
Isabirye	2020	Isabirye, J. (2020). Namadu drum music and dance as mediation of healing rituals among the Bagwere people of Uganda. Muziki, 17(1), 46-71.	Yes	Yes	Yes	Yes	Yes	Yes	Yes											Zootherapy is not the main subject of this study, but description of species and procedures are useful to include in our study.	Uganda	Both
Kumera	2022	Kumera, G., Tamire, G., Degefe, G., Ibrahim, H., & Yazezew, D. (2022). Ethnozoological Study of Traditional Medicinal Animal Parts and Products Used among Indigenous People of Assosa District, Benishangul‐Gumuz, Western Ethiopia. International Journal of Ecology, 2022(1), 8430489.	Yes	Yes											Yes	Yes	Yes	Can't tell	Yes	No divergences noted.	Ethiopia	Both
Loko	2019	Loko, L. E. Y., Medegan Fagla, S., Orobiyi, A., Glinma, B., Toffa, J., Koukoui, O., ... & Gbaguidi, F. (2019). Traditional knowledge of invertebrates used for medicine and magical–religious purposes by traditional healers and indigenous populations in the Plateau Department, Republic of Benin. Journal of Ethnobiology and Ethnomedicine, 15, 1-21.	Yes	Yes											Yes	Yes	Yes	Can't tell	Yes	No divergences noted.	Benin	Both
Madge	1998	Madge, C. (1998). Therapeutic landscapes of the Jola, the Gambia, west Africa. Health & Place, 4(4), 293-311.	Yes	Yes	Yes	Yes	Yes	Yes	Yes												The Gambia	None
Magige	2015	Magige, F. J. (2015). Traditional medicinal uses of small mammal products: a case study of the African savannah hares, crested porcupines and rock hyraxes in Serengeti District, Tanzania. Tanzania Journal of Science, 41(1), 64-71.	Yes	Yes						Yes	Can't tell	Yes	Yes	Yes						This study aimed for 5% rather than 10% of villagers, but considering the rural context, this might be enough to reach saturation. Qualitative findings should be included in our study.	Tanzania	Both
Mahomoodally	2019	Mahomoodally, F., Samoisy, A. K., & Suroowan, S. (2019). Ethnozoological practices in Rodrigues island of the Mascarene archipelago. Journal of ethnopharmacology, 245, 112163.	Yes	Yes						Yes	Can't tell	Yes	Yes	Yes						While this is a quantitative descriptive study, we include only qualitative data in our review (description of species and procedures), i.e., we do not use frequency data or any other quantitative output derived from the survey.	Mascarene Archipelago	Both
Mashele	2021	Mashele, N. M., Thompson, L. J., & Downs, C. T. (2021). Uses of vultures in traditional medicines in the Kruger to Canyons Biosphere Region, South Africa. Journal of Raptor Research, 55(3), 328-339.	Yes	Yes						Yes	Can't tell	Yes	No	Can't tell						Quantities and prices are provided but no statistical analyses have been done - complicated to classify this study. Nonetheless, species descriptions and procedures should be included in our study.	South Africa	Both
Mawoza	2019	Mawoza, T., Nhachi, C., & Magwali, T. (2019). Prevalence of traditional medicine use during pregnancy, at labour and for postpartum care in a rural area in Zimbabwe. Clinics in mother and child health, 16(2).	Yes	Yes						Yes	Can't tell	Yes	Yes	Can't tell						Qualitative findings, i.e., species descriptions and procedures, should be included in our study.	Zimbabwe	Both
Mbusa	2020	Mbusa, J. M., Kambale, J. N., Kambale, D. M., Kambale, B. V., Tarla, F. N., Mukinzi, J. I., & Gambalemoke, S. M. (2020). Données préliminaires sur l’exploitation des pangolins (Pholidota) autour du Parc National de Kahuzi-Biega, République Démocratique du Congo. International Journal of Biological and Chemical Sciences, 14(7), 2538-2555.	Yes	Yes											Yes	Yes	Yes	Can't tell	Yes	No divergences noted.	Democratic Republic of the Congo	Both
Mootoosamy	2013	Mootoosamy, A., & Mahomoodally, M. F. (2014). Ethnomedicinal application of native remedies used against diabetes and related complications in Mauritius. Journal of ethnopharmacology, 151(1), 413-444.	Yes	Yes											Yes	Yes	Yes	Can't tell	Yes	No divergences noted.	Mascarene Archipelago	Both
Muhammad	2022	Muhammad, Z., Elisha, I. L., Funmi, O. K., Shehu, M. M., Zataat, S. B., Usman, J. G., ... & Maryam, M. (2022). Survey of animals and their products used in traditional medicine in Jos and Bukuru metropolis, Plateau State, Nigeria. Journal of Complementary Medicine Research, 13(4), 40-40.	Yes	Yes	Yes	Yes	Yes	Yes	Yes												Nigeria	Both
Nann	2021	Nann, S. (2021). How beliefs in traditional healers impact on the use of allopathic medicine: In the case of indigenous snakebite in Eswatini. PLoS Neglected Tropical Diseases, 15(9), e0009731.	Yes	Yes	Yes	Yes	Yes	Yes	Yes											Medicinal uses of animals are not the core of the study, but findings on species and procedures should be included in our study.	Swaziland	None
Nieman	2019	Nieman, W. A., Leslie, A. J., & Wilkinson, A. (2019). Traditional medicinal animal use by Xhosa and Sotho communities in the Western Cape Province, South Africa. Journal of ethnobiology and ethnomedicine, 15, 1-14.	Yes	Yes						Yes	Can't tell	Yes	Yes	Yes							South Africa	Both
Ouango	2022	Ouango, M., Romba, R., Drabo, S. F., Ouedraogo, N., & Gnankiné, O. (2022). Indigenous knowledge system associated with the uses of insects for therapeutic or medicinal purposes in two main provinces of Burkina Faso, West Africa. Journal of Ethnobiology and Ethnomedicine, 18(1), 50.	Yes	Yes						Yes	Can't tell	Yes	Yes	Yes							Burkina Faso	Both
Ouoba	2020	Ouoba, D., Dibloni, O. T., Mano, K., Ouoba, Y., & Kabre, B. G. (2020). Role of wild mammals in traditional medicine and mystic practices in the province of Oubritenga, Burkina Faso. International Journal of Biological and Chemical Sciences, 14(4), 1322-1340.	Yes	Yes											Yes	Yes	Yes	Can't tell	Yes	No divergences noted.	Burkina Faso	Both
Riang’a	2017	Riang’a, R. M., Broerse, J., & Nangulu, A. K. (2017). Food beliefs and practices among the Kalenjin pregnant women in rural Uasin Gishu County, Kenya. Journal of ethnobiology and ethnomedicine, 13, 1-16.	Yes	Yes											Yes	Yes	Yes	Can't tell	Yes	Medicinal uses of animals are not the core of the study, but findings on species and procedures should be included in our study.	Kenya	Both
Roulette	2018	Roulette, C. J., Njau, E. F. A., Quinlan, M. B., Quinlan, R. J., & Call, D. R. (2018). Medicinal foods and beverages among Maasai agro-pastoralists in northern Tanzania. Journal of ethnopharmacology, 216, 191-202.	Yes	Yes																Medicinal uses of animals are not the core of the study, but qualitative findings, eg., regarding meat soup, should be included in our study.	Tanzania	PI
Setlalekgomo	2014	Setlalekgomo, M. R. (2014). Ethnozoological Survey of the Indigenous Knowledge on the Use of Pangolins (Manis Sps) in Traditional Medicine in Lentsweletau Extended Area in Botswana. J Anim Sci Adv 2014, 4(6), 883-890.	Yes	Yes											Yes	Yes	Yes	Can't tell	Yes	Both quantitative and qualitative questions in the survey. No divergences noted.	Botswana	Both
Soewu	2009	Soewu, D. A., & Ayodele, I. A. (2009). Utilisation of pangolin (Manis sps) in traditional Yorubic medicine in Ijebu province, Ogun State, Nigeria. Journal of Ethnobiology and Ethnomedicine, 5, 1-11.	Yes	Yes											Yes	Yes	Yes	Can't tell	Yes	No divergences noted.	Nigeria	Both
Soewu	2011	Soewu, D. A., & Adekanola, T. A. (2011). Traditional-medical knowledge and perception of pangolins (Manis sps) among the Awori people, Southwestern Nigeria. Journal of Ethnobiology and Ethnomedicine, 7, 1-11.	Yes	Yes	Yes	Yes	Yes	Yes	Yes											Open-ended questionnaire, qualitative findings of importance.	Nigeria	Both
Soewu	2008	Soewu, D. A. (2008). Wild animals in ethnozoological practices among the Yorubas of southwestern Nigeria and the implications for biodiversity conservation. African Journal of Agricultural Research, 3(6), 421-427.	Yes	Yes	Yes	Yes	Yes	Yes	Yes												Nigeria	Both
Steinhorst	2021	Steinhorst, J., Aglanu, L. M., Ravensbergen, S. J., Dari, C. D., Abass, K. M., Mireku, S. O., ... & Stienstra, Y. (2021). ‘The medicine is not for sale’: Practices of traditional healers in snakebite envenoming in Ghana. PLoS neglected tropical diseases, 15(4), e0009298.	Yes	Yes	Yes	Yes	Yes	Yes	Yes											Medicinal uses of animals are not the core of the study, but findings on species and procedures should be included in our study.	Ghana	None
Svensson	2021	Svensson, M. S., Morcatty, T. Q., Nijman, V., & Shepherd, C. R. (2021). Shedding light on the trade in nocturnal galagos. Primate Conservation, 35(35), 157-168.	Yes	Yes						Yes	No	Yes	Can't tell	Can't tell						Qualitative findings, i.e., species descriptions and procedures, should be included in our study.	Sub-Saharan Africa	None
Tesfaye	2020	Tesfaye, M., & Erena, M. G. (2020). Indigenous ethnozoological and ethnoveterinary medicinal practices in Leka Dullecha district, western Ethiopia. Global Vet, 22(5), 286-297.	Yes	Yes						Yes	Can't tell	Yes	Yes	Yes						While this is a quantitative descriptive study, we include only qualitative data in our review (description of species and procedures), i.e., we do not use frequency data or any other quantitative output derived from the survey.	Ethiopia	Both
Uushona	2022	Uushona, S. I., Sheehama, J. A., & Iita, H. (2022). Sociocultural factors that influence the prevention of malaria in Ohangwena region, Namibia. African Journal of Primary Health Care & Family Medicine, 14(1), 1-10.	Yes	Yes											Yes	Yes	Yes	Can't tell	Yes	No divergences noted.	Namibia	Both
Vats	2015	Vats, R., & Thomas, S. (2015). A study on use of animals as traditional medicine by Sukuma Tribe of Busega District in North-western Tanzania. Journal of ethnobiology and ethnomedicine, 11, 1-11.	Yes	Yes											Yes	Can't tell	Can't tell	Can't tell	Yes	No clear indication of which results are derived from which methods, but qualitative findings are useful to include in our study.	Tanzania	Both
Volpato	2012	Volpato, G., Kourková, P., & Zelený, V. (2012). Healing war wounds and perfuming exile: the use of vegetal, animal, and mineral products for perfumes, cosmetics, and skin healing among Sahrawi refugees of Western Sahara. Journal of Ethnobiology and Ethnomedicine, 8, 1-20.	Yes	Yes											Yes	Yes	Yes	Can't tell	Yes	No divergences noted.	Algeria	None
Wendimu	2023	Wendimu, A., & Tekalign, W. (2023). An ethnozoological study of traditional medicinal animals and their products from Wolaita, Southern Ethiopia. Heliyon, 9(1).	Yes	Yes											Yes	Yes	Yes	Can't tell	Yes	No divergences noted.	Ethiopia	Both
Williams	2016	Williams, V. L., & Whiting, M. J. (2016). A picture of health? Animal use and the Faraday traditional medicine market, South Africa. Journal of Ethnopharmacology, 179, 265-273.	Yes	Yes						Yes	Can't tell	Yes	No	Yes						Species-based non-disclosure can be quite high (up to 55%). Nonetheless, relevant complete qualiatative data should be included in our study.	South Africa	Both
Zondi	2019	Zondi, Z. (2019). Assessing and documenting the cultural use of Sungazers Smaug giganteus by traditional healers within the species distribution range. [Master Thesis, Tshwane University of Technology]	Yes	Yes											Yes	Yes	Yes	Can't tell	Yes	No divergences noted.	South Africa	Both
